# Supplementary material for: The Analysis of Field Strains Isolated From Food, Animal and Clinical Sources Uncovers Natural Mutations in Listeria monocytogenes Nisin Resistance Genes
Source: Front Microbiol. 2020 Oct 6;11:549531. doi: 10.3389/fmicb.2020.549531 (PMC7574537; doi:10.3389/fmicb.2020.549531)
Supplement: Supplementary file 1 [file Table_1.XLSX]

## Sheet: Table S1
Supplementary Table S1. Isolation sources, molecular subtypes and nisin response phenotypes of Listeria monocytogenes strains used in this study
Strain codes	Source	Serotype	MLST	CC	Lineage	Area under the curve in BHI broth only	Area under the curve in BHI plus 12.5 ppm nisin	Percentage change in area under the curve (∆PAUC)	Nisin response phenotype
LE55E	Food processing environment	1/2a	101	CC101	II	22.6	23.2	-2.65	Resistant
HT45E	Seafood	1/2a	155	CC155	II	26.1	24.78	5.06	Resistant
IR18V	Milk and milk products	1/2a	7	CC7	II	26.03	24.41	6.22	Resistant
LK60/1	Seafood	1/2a	121	CC121	II	25.2	23.45	6.94	Resistant
E7	Milk and milk products	1/2a	101	CC101	II	27.28	25.23	7.51	Resistant
LK51	Seafood	1/2a	7	CC7	II	27.08	25.04	7.53	Resistant
LT12/1	Meat and meat products	1/2a	7	CC7	II	26.82	24.77	7.64	Resistant
PE4E/1	Food processing environment	1/2a	155	CC155	II	27.39	25.12	8.29	Resistant
LL24/2	Birds	1/2a	7	CC7	II	26.84	24.54	8.57	Resistant
L34-s	Meat and meat products	1/2a	121	CC121	II	25.78	23.55	8.65	Resistant
LK130	Seafood	1/2a	7	CC7	II	27.15	24.7	9.02	Resistant
18B	Seafood	1/2a	204	CC204	II	26.85	24.42	9.05	Resistant
LMML101	Meat and meat products	1/2a	37	CC37	II	26.97	24.49	9.2	Resistant
MJL45	Meat and meat products	1/2a	37	CC37	II	26.64	24.15	9.35	Resistant
JHM387	Others	1/2a	19	CC19	II	26.61	24.11	9.39	Resistant
MJL41	Meat and meat products	1/2a	155	CC155	II	27.63	25	9.52	Resistant
LMK1	Seafood	1/2a	7	CC7	II	27.01	24.33	9.92	Resistant
LM86	Seafood	1/2a	155	CC155	II	27.5	24.66	10.33	Resistant
LM110	Vegetable and salads	1/2a	7	CC7	II	25.64	22.95	10.49	Resistant
LK121/1	Seafood	1/2a	7	CC7	II	27.07	24.18	10.68	Resistant
13M	Meat and meat products	1/2a	37	CC37	II	27.67	24.67	10.84	Resistant
N11-2272	Others	1/2a	20	CC20	II	24.19	21.5	11.12	Resistant
MJL43	Meat and meat products	1/2a	372	CC155	II	27.91	24.73	11.39	Resistant
HL34E/1	Food processing environment	1/2a	1398	CC121	II	22.37	19.82	11.4	Resistant
LE57E	Food processing environment	1/2a	7	CC7	II	25.95	22.86	11.91	Resistant
LL31/1	Birds	1/2b	59	CC59	I	26.2	22.85	12.79	Resistant
LL65/1	Birds	1/2a	7	CC7	II	25.09	21.72	13.43	Resistant
LU44/1	Meat and meat products	1/2a	11	CC11	II	26.15	22.63	13.46	Resistant
L125s	Meat and meat products	1/2c	9	CC9	II	26.47	22.9	13.49	Resistant
10B	Seafood	1/2a	7	CC7	II	26.92	23.27	13.56	Resistant
LU103/1	Meat and meat products	1/2a	121	CC121	II	26.04	22.5	13.59	Resistant
L83s	Meat and meat products	1/2a	29	CC29	II	26.31	22.65	13.91	Resistant
LU123/1	Meat and meat products	1/2a	7	CC7	II	26.9	23.11	14.09	Resistant
LL52/2	Birds	1/2a	427	CC29	II	26.68	22.81	14.51	Resistant
MJL2	Meat and meat products	1/2a	7	CC7	II	23.97	20.41	14.85	Resistant
N11-2183	Vegetable and salads	1/2a	20	CC20	II	26.86	22.84	14.97	Resistant
Lm 69	Humans	1/2a	155	CC155	II	27.6	23.43	15.11	Resistant
HT65E/1	Meat and meat products	1/2a	121	CC121	II	26.53	22.47	15.3	Resistant
LMML67	Meat and meat products	1/2c	9	CC9	II	24.33	20.58	15.41	Resistant
RE46E	Food processing environment	1/2a	101	CC101	II	26.65	22.52	15.5	Resistant
MJL14	Food processing environment	1/2a	121	CC121	II	26.2	22.1	15.65	Resistant
LM103/1	Vegetable and salads	1/2b	59	CC59	I	25.8	21.75	15.7	Resistant
N11-1285	Humans	1/2a	672	CC204	II	27.09	22.81	15.8	Resistant
MJL47	Meat and meat products	1/2a	155	CC155	II	27.71	23.28	15.99	Resistant
L96s	Meat and meat products	1/2a	16	CC8	II	25.88	21.68	16.23	Resistant
LT32/1	Meat and meat products	1/2a	394	CC415	II	25.39	21.2	16.5	Resistant
LML36	Food processing environment	1/2b	59	CC59	I	24.17	20.18	16.51	Resistant
LSO87/3	Meat and meat products	1/2a	7	CC7	II	26.18	21.84	16.58	Resistant
N12-2188	Meat and meat products	1/2a	7	CC7	II	25.43	21.19	16.67	Resistant
LA68	Food animals	1/2a	7	CC7	II	26.53	22.08	16.77	Resistant
LML48	Meat and meat products	1/2a	11	CC11	II	24.85	20.65	16.9	Resistant
N11-1255	Humans	1/2a	671	CC671	II	27.47	22.79	17.04	Resistant
MJL40	Meat and meat products	1/2c	9	CC9	II	26.44	21.87	17.28	Resistant
LL91/1	Birds	4b	1	CC1	I	25.86	21.35	17.44	Resistant
LT22/1	Meat and meat products	1/2a	11	CC11	II	25.74	21.22	17.56	Resistant
LA33	Food animals	1/2a	21	CC21	II	25.66	21.14	17.61	Resistant
44M	Meat and meat products	4b	4	CC4	I	26.2	21.56	17.71	Resistant
N13-0714	Humans	1/2a	29	CC29	II	27.97	22.99	17.8	Resistant
N13-0001	Humans	1/2c	9	CC9	II	25.26	20.7	18.05	Resistant
RE70E	Food processing environment	1/2c	9	CC9	II	26.46	21.68	18.07	Resistant
N12-2320	Others	1/2a	37	CC37	II	27.23	22.29	18.14	Resistant
LA42	Food animals	1/2a	7	CC7	II	26.79	21.92	18.18	Resistant
LmE240	Meat and meat products	1/2a	451	CC451	II	27.29	22.31	18.25	Resistant
N12-2185	Food processing environment	4b	217	CC217	I	22.65	18.5	18.32	Resistant
N12-1665	Food processing environment	4b	217	CC217	I	24.59	20.08	18.34	Resistant
N13-0581	Humans	1/2b	517	CC517	I	25.89	21.1	18.5	Resistant
LM298	Vegetable and salads	1/2a	18	CC18	II	27.45	22.34	18.62	Resistant
HT93E/1	Others	1/2c	9	CC9	II	25.65	20.87	18.64	Resistant
N11-2509	Meat and meat products	1/2a	37	CC37	II	26.34	21.39	18.79	Resistant
HE161E/1	Food processing environment	1/2c	9	CC9	II	25.52	20.7	18.89	Resistant
N13-0771	Humans	1/2a	891	CC155	II	25.83	20.92	19.01	Resistant
JHM349	Others	1/2a	7	CC7	II	26.84	21.72	19.08	Resistant
N12-0088	Seafood	1/2a	8	CC8	II	25.17	20.34	19.19	Resistant
JHM70	Milk and milk products	1/2a	91	CC14	II	26.28	21.2	19.33	Resistant
LmE61	Meat and meat products	1/2a	20	CC20	II	26.69	21.42	19.75	Resistant
LK132	Meat and meat products	1/2a	155	CC155	II	26.82	21.52	19.76	Resistant
N11-1346	Humans	1/2a	673	CC8	II	26.88	21.56	19.79	Resistant
LL72/1	Birds	4b	2	CC2	I	25.19	20.17	19.93	Resistant
LE52E	Food processing environment	1/2a	400	CC11	II	23.72	18.91	20.28	Resistant
LMML117	Meat and meat products	1/2a	8	CC8	II	26.45	21.06	20.38	Resistant
LT2/1	Meat and meat products	1/2a	18	CC18	II	26.55	21.14	20.38	Resistant
TL1E	Food processing environment	1/2a	1410	CC18	II	26.61	21.15	20.52	Resistant
N11-1734	Meat and meat products	1/2a	8	CC8	II	26.36	20.94	20.56	Resistant
N11-1696	Meat and meat products	1/2a	742	CC8	II	25.74	20.38	20.82	Resistant
LK42/1	Seafood	1/2a	7	CC7	II	25.89	20.49	20.86	Resistant
N11-2538	Milk and milk products	1/2a	177	CC177	II	26.6	21.03	20.94	Resistant
N11-2215	Milk and milk products	1/2a	16	CC8	II	27.36	21.62	20.98	Resistant
TE4/1	Meat and meat products	1/2a	8	CC8	II	25.46	20.04	21.29	Resistant
LK89/1	Seafood	1/2a	8	CC8	II	25.42	19.99	21.36	Resistant
N12-0402	Seafood	1/2a	504	CC475	II	24.99	19.64	21.41	Resistant
HR5E	Meat and meat products	1/2a	124	CC124	II	28.15	22.12	21.42	Resistant
HT100E/1	Meat and meat products	1/2c	9	CC9	II	25.74	20.2	21.52	Resistant
LT23/1	Meat and meat products	1/2a	11	CC11	II	25.25	19.79	21.62	Resistant
N11-2345	Meat and meat products	1/2a	21	CC21	II	27	21.16	21.63	Resistant
LMML65	Meat and meat products	1/2c	9	CC9	II	25.99	20.35	21.7	Resistant
N11-2662	Meat and meat products	1/2a	451	CC451	II	26.92	21.07	21.73	Resistant
N11-1415	Humans	1/2a	29	CC29	II	25.63	20.04	21.81	Resistant
N11-2554	Meat and meat products	1/2a	403	CC403	II	26.53	20.73	21.86	Resistant
LL17/3	Birds	4b	1	CC1	I	24.69	19.29	21.87	Resistant
HE152E	Food processing environment	1/2c	9	CC9	II	26.18	20.45	21.89	Resistant
LU56/3	Meat and meat products	1/2a	7	CC7	II	24.65	19.23	21.99	Resistant
LT5/1	Meat and meat products	1/2a	1409	CC124	II	27.18	21.2	22	Resistant
N13-0772	Humans	4b	4	CC4	I	23.36	18.14	22.35	Resistant
Lm 22/3A	Humans	1/2c	9	CC9	II	26.05	20.21	22.42	Resistant
LA64	Food animals	1/2a	18	CC18	II	26.22	20.3	22.58	Resistant
LmS1	Food processing environment	1/2a	121	CC121	II	25.63	19.81	22.71	Resistant
LA30	Food animals	4b	4	CC4	I	26.44	20.43	22.73	Resistant
N12-1338	Humans	4b	4	CC4	I	21.51	16.58	22.92	Resistant
AR5E	Meat and meat products	1/2c	9	CC9	II	24.93	19.21	22.94	Resistant
LmS9	Food processing environment	1/2a	204	CC204	II	24.84	19.08	23.19	Resistant
LK126	Seafood	1/2a	803	CC155	II	26.62	20.43	23.25	Resistant
HR19E/1	Meat and meat products	1/2a	18	CC18	II	25.73	19.67	23.55	Resistant
JHM3	Food animals	1/2a	20	CC20	II	27.91	21.33	23.58	Resistant
N12-0677	Meat and meat products	1/2a	752	CC7	II	26.33	20.12	23.59	Resistant
N11-1546	Humans	1/2a	8	CC8	II	26.53	20.27	23.6	Resistant
LK127	Seafood	4b	1	CC1	I	25.95	19.82	23.62	Resistant
N12-1772	Milk and milk products	4b	682	CC4	I	22.1	16.88	23.62	Resistant
N12-0341	Humans	4b	1	CC1	I	25.49	19.45	23.7	Resistant
N12-1667	Food processing environment	1/2a	403	CC403	II	26.47	20.14	23.91	Resistant
N12-0486	Humans	1/2c	9	CC9	II	25.66	19.48	24.08	Resistant
N12-1024	Meat and meat products	1/2a	121	CC121	II	25.86	19.63	24.09	Resistant
LL85/1	Birds	1/2a	18	CC18	II	27.83	21.1	24.18	Resistant
LU120/1	Meat and meat products	1/2a	18	CC18	II	27.4	20.77	24.2	Resistant
N12-0644	Meat and meat products	1/2c	9	CC9	II	25.85	19.59	24.22	Resistant
L25s	Meat and meat products	1/2b	59	CC59	I	24.37	18.46	24.25	Resistant
LL30/1	Birds	1/2a	11	CC11	II	26.24	19.86	24.31	Resistant
N12-0435	Seafood	1/2a	504	CC475	II	24.66	18.66	24.33	Resistant
N12-2549	Humans	1/2a	403	CC403	II	25.92	19.6	24.38	Resistant
N12-1436	Meat and meat products	1/2a	37	CC37	II	26.95	20.36	24.45	Resistant
N11-1515	Milk and milk products	1/2a	29	CC29	II	26.7	20.14	24.57	Resistant
L51s	Meat and meat products	1/2c	9	CC9	II	25.34	19.11	24.59	Resistant
LM116	Vegetable and salads	1/2b	59	CC59	I	25.17	18.98	24.59	Resistant
N11-1905	Meat and meat products	1/2a	121	CC121	II	20.99	15.82	24.63	Resistant
LK55/1	Seafood	1/2a	1412	CC18	II	27.88	21	24.68	Resistant
Lm LL195	Humans	4b	1	CC1	I	26.05	19.6	24.76	Resistant
LL67/1	Birds	4b	1	CC1	I	26.06	19.59	24.83	Resistant
Lm 45	Humans	1/2b	224	CC224	I	27.4	20.57	24.93	Resistant
N12-0373	Seafood	1/2a	504	CC475	II	26.62	19.94	25.09	Resistant
LK131	Seafood	1/2a	8	CC8	II	23.82	17.8	25.27	Resistant
TE9/1	Meat and meat products	1/2a	7	CC7	II	26.53	19.8	25.37	Resistant
LL78/1	Birds	4b	1	CC1	I	25.77	19.22	25.42	Resistant
N13-0762	Humans	1/2a	683	CC415	II	26.61	19.84	25.44	Resistant
HL6E	Food processing environment	1/2c	9	CC9	II	24.9	18.54	25.54	Resistant
LU97/4	Meat and meat products	4b	1	CC1	I	25.53	18.97	25.7	Resistant
LT4/1	Meat and meat products	1/2a	230	CC199	II	26.47	19.66	25.73	Resistant
N11-1617	Meat and meat products	1/2a	8	CC8	II	26.97	19.98	25.92	Resistant
LA22	Food animals	4b	1	CC1	I	26.69	19.75	26	Resistant
Lm LL201	Humans	4b	1	CC1	I	22.85	16.9	26.04	Resistant
JHM230	Food animals	4b	1	CC1	I	26.01	19.22	26.11	Resistant
MJL21	Meat and meat products	1/2a	8	CC8	II	24.36	18	26.11	Resistant
Lm 49	Meat and meat products	4b	1017	CC1	I	26.08	19.26	26.15	Resistant
N13-0796	Humans	1/2a	21	CC21	II	25.89	19.11	26.19	Resistant
N11-1218	Meat and meat products	1/2a	25	CC121	II	25.75	19	26.21	Resistant
N11-2543	Food processing environment	1/2a	121	CC121	II	26.64	19.65	26.24	Resistant
Lm 72	Humans	4b	6	CC6	I	26.89	19.8	26.37	Resistant
N12-1921	Others	1/2c	9	CC9	II	25.55	18.77	26.54	Resistant
L94s	Meat and meat products	1/2b	3	CC3	I	22.57	16.57	26.58	Resistant
Lm 760	Meat and meat products	1/2c	9	CC9	II	26.46	19.39	26.72	Resistant
N11-1514	Meat and meat products	1/2c	9	CC9	II	26.65	19.44	27.05	Resistant
N12-1641	Food processing environment	1/2a	36	CC36	II	26.23	19.11	27.14	Resistant
N12-1916	Food processing environment	4b	217	CC217	I	23.73	17.2	27.52	Resistant
LML44	Meat and meat products	1/2b	3	CC3	I	23.65	17.13	27.57	Resistant
LU102/1	Meat and meat products	1/2a	20	CC20	II	27.73	20.08	27.59	Resistant
HE28E	Food processing environment	1/2c	9	CC9	II	25.07	18.15	27.6	Resistant
N12-0822	Meat and meat products	1/2c	9	CC9	II	26.44	19.11	27.72	Resistant
LK54/1	Seafood	1/2a	124	CC124	II	26.89	19.38	27.93	Resistant
LmE153	Meat and meat products	4b	1	CC1	I	26.12	18.79	28.06	Resistant
LA48	Food animals	1/2a	124	CC124	II	28.48	20.38	28.44	Resistant
Lm 60	Humans	1/2a	551	CC8	II	25.96	18.51	28.7	Resistant
LmE212	Meat and meat products	1/2b	224	CC224	I	26.58	18.93	28.78	Resistant
AT3E	Meat and meat products	1/2c	9	CC9	II	26.25	18.66	28.91	Resistant
N11-2801	Humans	4b	6	CC6	I	26.42	18.78	28.92	Resistant
N12-0563	Meat and meat products	1/2c	9	CC9	II	27.18	19.25	29.18	Resistant
LA56	Meat and meat products	4b	4	CC4	I	25.32	17.93	29.19	Resistant
LMML10	Meat and meat products	1/2a	20	CC20	II	27.02	19.13	29.2	Resistant
N12-0459	Seafood	1/2a	504	CC475	II	25.41	17.96	29.32	Resistant
N11-2134	Humans	1/2a	155	CC155	II	27.76	19.6	29.39	Resistant
LL83/1	Birds	1/2a	8	CC8	II	24.84	17.47	29.67	Resistant
IR16V	Milk and milk products	1/2a	124	CC124	II	28.91	20.33	29.68	Resistant
N13-0406	Others	1/2a	21	CC21	II	28.05	19.69	29.8	Resistant
LK43/3	Seafood	4b	1	CC1	I	25.83	18.12	29.85	Resistant
LMK28	Seafood	1/2a	8	CC8	II	25.02	17.52	29.98	Resistant
LT14/1	Meat and meat products	1/2a	230	CC199	II	27.37	19.14	30.07	Resistant
JHM110	Food animals	1/2a	20	CC20	II	27.33	19.03	30.37	Resistant
N12-0036	Humans	1/2a	14	CC14	II	24.1	16.74	30.54	Resistant
N11-2039	Humans	1/2a	8	CC8	II	26.66	18.5	30.61	Resistant
JHM331	Others	4b	515	CC1	I	25.48	17.67	30.65	Resistant
N11-2542	Milk and milk products	1/2a	1413	CC739	II	26.63	18.36	31.06	Resistant
LK133	Seafood	1/2a	14	CC14	II	27.04	18.62	31.14	Resistant
N12-0762	Meat and meat products	1/2a	204	CC204	II	27.06	18.63	31.15	Resistant
N12-0320	Humans	4b	4	CC4	I	24.93	17.13	31.29	Resistant
LM210	Seafood	1/2a	155	CC155	II	27.47	18.83	31.45	Resistant
LmE154	Meat and meat products	4b	1	CC1	I	24.2	16.59	31.45	Resistant
Lm 25/9	Meat and meat products	1/2c	9	CC9	II	24.25	16.59	31.59	Resistant
N12-0275	Milk and milk products	1/2a	1414	CC14	II	26.36	17.98	31.79	Resistant
N12-2229	Others	1/2a	121	CC121	II	25.79	17.55	31.95	Resistant
LT25E	Vegetable and salads	4b	1	CC1	I	25.76	17.5	32.07	Resistant
N11-1649	Meat and meat products	1/2a	8	CC8	II	26.73	18.12	32.21	Resistant
N12-2389	Milk and milk products	1/2a	8	CC8	II	26.85	18.19	32.25	Resistant
N11-1653	Meat and meat products	1/2a	8	CC8	II	23.47	15.86	32.42	Resistant
LL82/1	Birds	1/2a	230	CC199	II	26.29	17.75	32.48	Resistant
Lm 9	Meat and meat products	1/2b	3	CC3	I	25.2	17.01	32.5	Resistant
N12-0303	Others	1/2a	1415	CC204	II	26.95	18.17	32.58	Resistant
LT26E	Vegetable and salads	1/2a	199	CC199	II	26.43	17.8	32.65	Resistant
LM136	Seafood	1/2a	551	CC8	II	26.05	17.53	32.71	Resistant
JHM270	Food animals	4b	2	CC2	I	25.53	17.15	32.82	Resistant
LT33/1	Meat and meat products	1/2a	19	CC19	II	26.44	17.76	32.83	Resistant
LmE162	Meat and meat products	4b	6	CC6	I	26.6	17.85	32.89	Resistant
N12-1773	Meat and meat products	1/2c	9	CC9	II	26.17	17.52	33.05	Resistant
LmE131	Meat and meat products	4b	4	CC4	I	22.81	15.26	33.1	Resistant
LA35	Food animals	1/2a	1408	CC20	II	27.98	18.66	33.31	Resistant
Lm 8	Meat and meat products	4b	4	CC4	I	28.96	19.15	33.87	Resistant
LL49/2	Birds	4b	2	CC2	I	25.15	16.56	34.16	Resistant
N12-2378	Humans	4b	1	CC1	I	23.48	15.32	34.75	Resistant
LT13/1	Meat and meat products	1/2a	20	CC20	II	28.06	18.05	35.67	Resistant
N12-1307	Meat and meat products	1/2b	59	CC59	I	25.51	16.39	35.75	Resistant
N12-2532	Humans	1/2a	21	CC21	II	25.7	16.48	35.88	Resistant
N12-2271	Meat and meat products	1/2c	9	CC9	II	26.09	16.62	36.3	Resistant
N12-2313	Food processing environment	1/2a	204	CC204	II	26.81	17.05	36.4	Resistant
N11-1252	Vegetable and salads	1/2b	517	CC517	I	25.78	16.39	36.42	Resistant
N13-0677	Humans	4b	1	CC1	I	25.25	16.03	36.51	Resistant
RL22E/1	Food processing environment	1/2a	14	CC14	II	26.91	17.03	36.71	Resistant
N12-1917	Humans	1/2a	155	CC155	II	27.93	17.66	36.77	Resistant
JHM35	Food animals	1/2a	19	CC19	II	27.47	17.3	37.02	Resistant
N12-1655	Humans	4b	54	CC54	I	23.95	15.04	37.2	Resistant
Lm 57	Meat and meat products	1/2b	3	CC3	I	24.74	15.52	37.27	Resistant
N13-0369	Meat and meat products	1/2a	121	CC121	II	27.2	16.93	37.76	Resistant
N13-0047	Milk and milk products	4b	1	CC1	I	24.6	15.29	37.85	Resistant
N11-1251	Meat and meat products	1/2b	59	CC59	I	25.49	15.83	37.9	Resistant
2919	Food processing environment	1/2b	3	CC3	I	23.2	14.4	37.93	Resistant
N13-0739	Humans	1/2a	8	CC8	II	23.5	14.58	37.96	Resistant
N13-0287	Humans	1/2a	16	CC8	II	15.66	9.71	37.99	Resistant
N12-2118	Meat and meat products	1/2a	121	CC121	II	25.18	15.59	38.09	Resistant
LmSB1	Seafood	1/2b	224	CC224	I	25.12	15.54	38.14	Resistant
N12-0561	Food processing environment	1/2a	26	CC26	II	26.45	16.34	38.22	Resistant
N12-0299	Others	1/2a	204	CC204	II	26.02	15.95	38.7	Intermediate
N11-2292	Humans	4b	1	CC1	I	24.92	15.25	38.8	Intermediate
N12-2082	Humans	1/2a	8	CC8	II	26.96	16.5	38.8	Intermediate
N12-1731	Food processing environment	1/2a	16	CC8	II	25.62	15.63	38.99	Intermediate
N12-2329	Others	1/2a	37	CC37	II	27.22	16.58	39.09	Intermediate
N12-0935	Humans	1/2a	403	CC403	II	27.02	16.42	39.23	Intermediate
N12-1609	Humans	1/2b	224	CC224	I	26.82	16.22	39.52	Intermediate
N12-1608	Humans	1/2b	224	CC224	I	26.69	16.12	39.6	Intermediate
Lm 5	Meat and meat products	1/2b	3	CC3	I	25.15	15.09	40	Intermediate
N13-0177	Humans	4b	54	CC54	I	25.07	15.02	40.09	Intermediate
LT3/1	Meat and meat products	1/2a	230	CC199	II	27.12	16.13	40.52	Intermediate
N12-0123	Humans	1/2a	8	CC8	II	26.58	15.8	40.56	Intermediate
MJL34	Meat and meat products	1/2a	403	CC403	II	26.29	15.58	40.74	Intermediate
N12-2387	Meat and meat products	1/2b	3	CC3	I	25.88	15.31	40.84	Intermediate
LL66/3	Birds	1/2a	101	CC101	II	25.21	14.71	41.65	Intermediate
N12-0906	Milk and milk products	1/2a	230	CC199	II	26.93	15.7	41.7	Intermediate
Lm 19	Humans	1/2b	3	CC3	I	24.56	14.29	41.82	Intermediate
TE19/1	Meat and meat products	1/2a	400	CC11	II	23.07	13.42	41.83	Intermediate
Lm 217	Meat and meat products	1/2c	9	CC9	II	24.88	14.46	41.88	Intermediate
LM84	Others	1/2a	120	CC8	II	26.28	15.24	42.01	Intermediate
N12-0823	Vegetable and salads	1/2a	26	CC26	II	25.52	14.78	42.08	Intermediate
LE27E	Food processing environment	1/2a	91	CC14	II	27.01	15.62	42.17	Intermediate
RE74E	Food processing environment	1/2b	3	CC3	I	23.53	13.59	42.24	Intermediate
N12-2533	Humans	1/2a	21	CC21	II	25.46	14.7	42.26	Intermediate
N12-0258	Humans	1/2a	681	CC101	II	25.61	14.73	42.48	Intermediate
N12-2441	Milk and milk products	1/2a	8	CC8	II	25.62	14.7	42.62	Intermediate
N12-1796	Humans	4b	6	CC6	I	23.35	13.33	42.91	Intermediate
N12-1002	Milk and milk products	1/2a	230	CC199	II	27.16	15.49	42.97	Intermediate
N12-1339	Meat and meat products	4b	6	CC1	I	24.43	13.93	42.98	Intermediate
N11-2474	Humans	1/2a	8	CC8	II	26.49	15.1	43	Intermediate
N12-0922	Humans	1/2a	21	CC21	II	27.07	15.32	43.41	Intermediate
N11-2618	Humans	4b	1	CC1	I	25.61	14.43	43.65	Intermediate
N11-2553	Humans	1/2a	403	CC403	II	24.42	13.71	43.86	Intermediate
N12-1873	Humans	1/2a	7	CC7	II	27.2	15.24	43.97	Intermediate
N12-2236	Meat and meat products	1/2a	204	CC204	II	26.31	14.73	44.01	Intermediate
N13-0474	Meat and meat products	1/2a	36	CC36	II	26.49	14.77	44.24	Intermediate
LL16/2	Birds	1/2a	14	CC14	II	27.04	15.07	44.27	Intermediate
JHM229	Food animals	1/2a	19	CC19	II	25.11	13.98	44.32	Intermediate
LK134	Seafood	1/2a	91	CC14	II	27.01	15.03	44.35	Intermediate
LmS2	Food processing environment	1/2b	5	CC5	I	25.14	13.95	44.51	Intermediate
N12-1872	Humans	1/2a	7	CC7	II	27.04	14.86	45.04	Intermediate
N12-2169	Humans	1/2a	26	CC26	II	26.84	14.72	45.16	Intermediate
LA40	Birds	1/2a	91	CC14	II	26.98	14.68	45.59	Intermediate
N13-0288	Meat and meat products	1/2a	28	CC121	II	26.84	14.58	45.68	Intermediate
N13-0254	Meat and meat products	1/2a	415	CC415	II	26.77	14.52	45.76	Intermediate
AE18E	Food processing environment	4b	2	CC2	I	26.36	14.26	45.9	Intermediate
HE1E	Food processing environment	1/2a	101	CC101	II	25.8	13.87	46.24	Intermediate
N12-0494	Meat and meat products	1/2a	121	CC121	II	25.34	13.58	46.41	Intermediate
N12-1107	Humans	1/2a	207	CC207	II	25.93	13.86	46.55	Intermediate
N12-1996	Food processing environment	4b	1	CC1	I	25.2	13.45	46.63	Intermediate
N12-0318	Others	1/2a	204	CC204	II	25.76	13.7	46.82	Intermediate
N12-0367	Humans	1/2a	121	CC121	II	24.82	12.99	47.66	Intermediate
LM70	Milk and milk products	1/2a	199	CC199	II	27.03	14.14	47.69	Intermediate
N11-2036	Humans	1/2a	8	CC8	II	26.9	13.89	48.36	Intermediate
TE27/1	Meat and meat products	1/2a	7	CC7	II	22.95	11.82	48.5	Intermediate
N11-1584	Humans	1/2a	1295	CC8	II	26.36	13.52	48.71	Intermediate
N13-0402	Seafood	1/2b	5	CC5	I	26.37	13.45	49	Intermediate
LM115	Vegetable and salads	1/2b	3	CC3	I	25.56	12.96	49.3	Intermediate
LT16/1	Meat and meat products	1/2a	91	CC14	II	27.09	13.73	49.32	Intermediate
LM104/1	Vegetable and salads	1/2a	199	CC199	II	26.55	13.4	49.53	Intermediate
N12-0796	Meat and meat products	1/2a	7	CC7	II	26.65	13.44	49.57	Intermediate
LmE188	Meat and meat products	1/2b	59	CC59	I	24.91	12.48	49.9	Intermediate
IR17V	Milk and milk products	1/2a	230	CC199	II	26.84	13.29	50.48	Intermediate
N12-0605	Meat and meat products	4b	1	CC1	I	23.8	11.67	50.97	Intermediate
N12-0571	Meat and meat products	1/2a	121	CC121	II	25.65	12.44	51.5	Intermediate
LK36	Seafood	1/2a	1407	CC14	II	27.13	12.97	52.19	Intermediate
N12-2025	Others	1/2b	3	CC3	I	26.34	12.53	52.43	Intermediate
N13-0698	Humans	1/2a	403	CC403	II	26.67	12.6	52.76	Intermediate
N12-1730	Humans	4b	1	CC1	I	24.78	11.69	52.82	Intermediate
N12-0560	Humans	1/2a	29	CC29	II	27.24	12.75	53.19	Intermediate
N13-0094	Humans	1/2a	403	CC403	II	26.69	12.23	54.18	Intermediate
LL40/2	Birds	1/2a	16	CC8	II	23.41	10.55	54.93	Intermediate
N11-2747	Humans	4b	1	CC1	I	26.88	12.02	55.28	Intermediate
N12-2386	Food processing environment	1/2c	9	CC9	II	24.79	11.06	55.39	Intermediate
N12-1914	Milk and milk products	1/2b	3	CC3	I	26.17	11.45	56.25	Intermediate
N11-1845	Milk and milk products	1/2a	36	CC36	II	25.22	10.99	56.42	Intermediate
LU118/1	Meat and meat products	1/2a	20	CC20	II	27.94	11.94	57.27	Intermediate
L47s	Meat and meat products	1/2a	504	CC475	II	25.02	10.6	57.63	Intermediate
N12-0588	Humans	1/2a	7	CC7	II	27.65	11.57	58.16	Intermediate
Lm 58	Humans	4b	2	CC2	I	25.89	10.68	58.75	Intermediate
N12-1387	Humans	4b	6	CC6	I	23.78	9.75	59	Intermediate
N12-0999	Food processing environment	1/2a	230	CC199	II	26.62	10.42	60.86	Intermediate
LM69	Milk and milk products	1/2a	199	CC199	II	27.55	10.73	61.05	Intermediate
LSO885/1	Food processing environment	1/2b	3	CC3	I	24.8	9.55	61.49	Intermediate
AE30E	Food processing environment	1/2a	230	CC199	II	26.7	10.19	61.84	Intermediate
LM105	Vegetable and salads	1/2c	9	CC9	II	22.99	8.7	62.16	Intermediate
N13-0119	Humans	1/2a	121	CC121	II	26.41	9.99	62.17	Intermediate
N13-0733	Humans	1/2a	403	CC403	II	26	9.27	64.35	Intermediate
N11-1850	Milk and milk products	4b	217	CC217	I	22.21	7.23	67.45	Intermediate
N12-0710	Meat and meat products	1/2c	9	CC9	II	24.29	7.32	69.86	Intermediate
LT9/1	Meat and meat products	1/2a	91	CC14	II	25.68	7.53	70.68	Intermediate
3129	Food processing environment	1/2b	3	CC3	I	21.58	5.46	74.7	Sensitive
N12-1273	Humans	1/2a	412	CC412	II	25.46	6.3	75.26	Sensitive
2920	Food processing environment	1/2b	3	CC3	I	23.14	4.63	79.99	Sensitive
N11-1547	Humans	1/2a	403	CC403	II	26.01	5.14	80.24	Sensitive
N11-1837	Humans	1/2c	9	CC9	II	27.57	4.82	82.52	Sensitive
N13-0245	Meat and meat products	1/2a	91	CC14	II	25.87	4.41	82.95	Sensitive
N13-0048	Humans	1/2a	403	CC403	II	26.36	3.16	88.01	Sensitive
LU74/1	Meat and meat products	1/2a	101	CC101	II	25.99	2.2	91.54	Sensitive
N12-0575	Humans	4b	1	CC1	I	25.06	1.72	93.14	Sensitive
N12-2031	Humans	1/2a	8	CC8	II	27.38	1.65	93.97	Sensitive
N12-2447	Meat and meat products	4b	2	CC2	I	23.45	1.09	95.35	Sensitive
N12-0466	Meat and meat products	4b	2	CC2	I	23.1	1.07	95.37	Sensitive
N12-0973	Meat and meat products	4b	2	CC2	I	23.51	1.06	95.49	Sensitive
N12-0432	Meat and meat products	4b	2	CC2	I	22.67	1.01	95.54	Sensitive
N12-0529	Meat and meat products	4b	2	CC2	I	23.45	1.04	95.57	Sensitive
N12-0551	Humans	4b	1	CC1	I	23.66	1	95.77	Sensitive
N12-0570	Humans	4b	1	CC1	I	25.34	1.07	95.78	Sensitive
N12-1859	Others	4b	2	CC2	I	24.46	1.03	95.79	Sensitive
2904	Food processing environment	1/2b	3	CC3	I	23.23	0.79	96.6	Sensitive
HL90E/1	Food processing environment	1/2b	3	CC3	I	23.5	0	100	Sensitive
MJL1	Meat and meat products	1/2a	37	CC37	II	26.15	0	100	Sensitive
N11-1846	Meat and meat products	4b	2	CC2	I	25.39	0	100	Sensitive
N11-1884	Human	4b	2	CC2	I	23.45	0	100	Sensitive
N12-0160	Meat and meat products	4b	2	CC2	I	26.12	0	100	Sensitive
N12-0794	Humans	4b	4	CC4	I	21.8	0	100	Sensitive
N12-0869	Humans	4b	4	CC4	I	23.24	0	100	Sensitive
N12-2151	Meat and meat products	1/2c	122	CC9	II	22.96	0	100	Sensitive
N12-2449	Milk and milk products	1/2b	59	CC59	I	26.33	0	100	Sensitive
TT107E	Seafood	1/2a	155	CC155	II	23.82	0	100	Sensitive
TT82E	Seafood	1/2a	155	CC155	II	25.63	0	100	Sensitive
