# Supplementary material for: The Analysis of Field Strains Isolated From Food, Animal and Clinical Sources Uncovers Natural Mutations in Listeria monocytogenes Nisin Resistance Genes
Source: Front Microbiol. 2020 Oct 6;11:549531. doi: 10.3389/fmicb.2020.549531 (PMC7574537; doi:10.3389/fmicb.2020.549531)
Supplement: Supplementary file 2 [file Table_2.XLSX]

## Sheet: Table S2
Supplementary Table S2. High nisin resistance (∆PAUC<10%) and sensitivity (∆PAUC>90%) Listeria monocytogenes strains that were selected for nisin response gene sequencing and phenotypic analysis.
Strain codes	Source	Serotype	CC	Lineage	Nisin induced ∆PAUC (%)	Nisin response phenotype
LE55E	Food processing environment	1/2a	CC101	II	-2.65	Resistant
TT107E	Seafood	1/2a	CC155	II	5.06	Resistant
IR18V	Milk and milk products	1/2a	CC7	II	6.22	Resistant
LK60/1	Seafood	1/2a	CC121	II	6.94	Resistant
E7	Milk and milk products	1/2a	CC101	II	7.51	Resistant
LK51	Seafood	1/2a	CC7	II	7.53	Resistant
LT12/1	Meat and meat products	1/2a	CC7	II	7.64	Resistant
PE4E/1	Food processing environment	1/2a	CC155	II	8.29	Resistant
LL24/2	Birds	1/2a	CC7	II	8.57	Resistant
L34-s	Meat and meat products	1/2a	CC121	II	8.65	Resistant
LK130	Seafood	1/2a	CC7	II	9.02	Resistant
18B	Seafood	1/2a	CC204	II	9.05	Resistant
LMML101	Meat and meat products	1/2a	CC37	II	9.2	Resistant
MJL45	Meat and meat products	1/2a	CC37	II	9.35	Resistant
JHM387	Others	1/2a	CC19	II	9.39	Resistant
MJL41	Meat and meat products	1/2a	CC155	II	9.52	Resistant
LMK1	Seafood	1/2a	CC7	II	9.92	Resistant
LK132	Seafood	1/2a	CC155	II	100	Sensitive
LU74/1	Meat and meat products	1/2a	CC101	II	91.54	Sensitive
N12-0575	Humans	4b	CC1	I	93.14	Sensitive
N12-2031	Humans	1/2a	CC8	II	93.97	Sensitive
N12-2447	Meat and meat products	4b	CC2	I	95.35	Sensitive
N12-0466	Meat and meat products	4b	CC2	I	95.37	Sensitive
N12-0973	Meat and meat products	4b	CC2	I	95.49	Sensitive
N12-0432	Meat and meat products	4b	CC2	I	95.54	Sensitive
N12-0529	Meat and meat products	4b	CC2	I	95.57	Sensitive
N12-0551	Humans	4b	CC1	I	95.77	Sensitive
N12-0570	Humans	4b	CC1	I	95.78	Sensitive
N12-1859	Others	4b	CC2	I	95.79	Sensitive
2904	Food processing environment	1/2b	CC3	I	96.6	Sensitive
TT82E	Seafood	1/2a	CC155	II	100	Sensitive
HL90E/1	Food processing environment	1/2b	CC3	I	100	Sensitive
N12-2449	Milk and milk products	1/2b	CC59	I	100	Sensitive
N12-0794	Humans	4b	CC4	I	100	Sensitive
N12-0869	Humans	4b	CC4	I	100	Sensitive
N11-1846	Meat and meat products	4b	CC2	I	100	Sensitive
N12-0160	Meat and meat products	4b	CC2	I	100	Sensitive
MJL1	Meat and meat products	1/2a	CC37	II	100	Sensitive
N12-2151	Meat and meat products	1/2c	CC9	II	100	Sensitive
N11-1884	Human	4b	CC2	I	100	Sensitive
