# Supplementary material for: The Analysis of Field Strains Isolated From Food, Animal and Clinical Sources Uncovers Natural Mutations in Listeria monocytogenes Nisin Resistance Genes
Source: Front Microbiol. 2020 Oct 6;11:549531. doi: 10.3389/fmicb.2020.549531 (PMC7574537; doi:10.3389/fmicb.2020.549531)
Supplement: Supplementary file 3 [file Table_3.XLSX]

## Sheet: Table S3
Supplementary Table S3. Nisin response genes analysed in this study
Gene	lmo number	Reference
anrA	lmo2114	(Collins et al., 2010a; Grubaugh et al., 2018; Jiang et al., 2019)
anrB	lmo2115
dltA	lmo0974	(Kang et al., 2015)
dltB	lmo0973
dltC	lmo0972
dltD	lmo0971
Gad1	lmo0447	(Begley et al., 2010; Szendy et al., 2019)
gadT1	lmo0448
gadT2	lmo2362
Gad2	lmo2363
Gad3	lmo2434
lisR	lmo1377	(Cotter et al., 2002)
lisK	lmo1378
liaF	lmo1020	(Fritsch et al., 2011; Bergholz et al., 2013)
liaK	lmo1021
liaR	lmo1022
mprF	lmo1695	(Collins et al., 2010a; Kang et al., 2015)
pbpA2	lmo2229	(Gravesen et al., 2004; Guinane et al., 2006)
pbpB3	lmo0441
pbpC2	lmo0540
pbpD1	lmo2754
rsbU	lmo0892	(Shin et al., 2010)
sigB	lmo0895	(Zhang et al., 2005; Begley et al., 2006; Palmer et al., 2009)
sigL	lmo2461
sigC	Lmo0423
telA	lmo1967	(Collins et al., 2010a, 2010b)
virS	lmo1741	(Collins et al., 2010a; Kang et al., 2015; Grubaugh et al., 2018; Jiang et al., 2019)
virR	lmo1745
virB	lmo1746
virA	lmo1747
