# Supplementary material for: The Analysis of Field Strains Isolated From Food, Animal and Clinical Sources Uncovers Natural Mutations in Listeria monocytogenes Nisin Resistance Genes
Source: Front Microbiol. 2020 Oct 6;11:549531. doi: 10.3389/fmicb.2020.549531 (PMC7574537; doi:10.3389/fmicb.2020.549531)
Supplement: Supplementary file 4 [file Table_4.XLSX]

## Sheet: Sheet1
Table S4. Primers used in this study for PCR detection of tolerance genes and RT-qPCR
Target gene		﻿Sequence (5′-3′)	﻿Reference
gadD3	fw	TTG ACG GAG CAA GTGG	This study
	rv	TCG CAC TAC GAGA
dltA	fw	GCY TAT CGC ACA GGAG	This study
	rv	GTW GGG ATG ACC TGW GC
mprF	fw	GTG GCT AGA TGG WAG RG	This study
	rv	GYG CCA TAC CGG CATT
16s	fw	CTT CCG CAA TGG ACG AAA GT	(Tasara and Stephan, 2007)
	rv	CTC ATC GTT TAC GGC GTG
